# Supplementary material for: Neuroprotective Effects of Glycyrrhiza glabra Total Extract and Isolated Compounds
Source: Pharmaceuticals (Basel). 2024 Jun 28;17(7):852. doi: 10.3390/ph17070852 (PMC11279424; doi:10.3390/ph17070852)
Supplement: Supplementary file 1 [file pharmaceuticals-17-00852-s001.zip]

Archive with 1 entries (1 files):
- pharmaceuticals-3021032-supplementary.pdf
